# Supplementary material for: PgDDS Changes the Plant Growth of Transgenic Aralia elata and Improves the Production of Re and Rg3 in Its Leaves
Source: Int J Mol Sci. 2024 Feb 5;25(3):1945. doi: 10.3390/ijms25031945 (PMC10856007; doi:10.3390/ijms25031945)
Supplement: Supplementary file 1 [file ijms-25-01945-s001.zip]

Archive with 2 entries (2 files):
- ijms-2805014-Supplementary Figure S1.pptx
- Supplementary Table S1.xlsx
