# Supplementary material for: PgDDS Changes the Plant Growth of Transgenic Aralia elata and Improves the Production of Re and Rg3 in Its Leaves
Source: Int J Mol Sci. 2024 Feb 5;25(3):1945. doi: 10.3390/ijms25031945 (PMC10856007; doi:10.3390/ijms25031945)
Supplement: Supplementary file 1 [file ijms-25-01945-s001.zip › Supplementary Table S1.xlsx]

## Sheet: Sheet1
Supplementary Table S1. Names and nucleotide sequences of the gene-specific primers used for quantitative real-time PCR analyses in this study.
primer	Accession no.	sequences
RT-PgDDS-F	AB122080.1	TGCGTGGACTTTCTCTGATC
RT-PgDDS-R		ACATGGTTTTGGAACTGGAGG
RT-AeFPS-F	HM219226.1	ACGGATGCTGGACTATAATGTG
RT-AeFPS-R		ACGGCAATCATACCAACCTTAG
RT-AeSQS-F	OR497265.1	GCTCCGCGATGCTGTATG
RT-AeSQS-R		CCAAGCTCCAGAAAAGCATTAG
RT-AeSE-F	OR497266.1	ATTGCACCCCGGAAGATATC
RT-AeSE-R		CCATCCATGTAAAGGGCATATC
RT-Aeβ-AS-F	OR497267.1	TAGGAGATGACGAGGCAGTTA
RT-Aeβ-AS-R		GTTCTGCTGGGAACACTGTAT
RT-AeCAS-F	OR497268.1	CCACTGTCGGATGGTTTATC
RT-AeCAS-R		GTATGAGAGGGTGTGGATAGTA
RT-AeCYP716A47-F	OR497269.1	ACCACAGATCAATGTCCATAAC
RT-AeCYP716A47-R		CACCGCCTCAAACTCTTTAG
RT-AeGAPDH-F	JQ183068.1	CATCAGCAAAGGACTGGAGAG
RT-AeGAPDH-R		AACCTGACAGTGAGATCAACC
